# Supplementary material for: Knowledge, attitudes, and practices (KAP) regarding occupational protection among orthopedic theatre nurses using orthopedic power tools (OPTs): A cross-sectional study
Source: PLoS One. 2026 May 15;21(5):e0349690. doi: 10.1371/journal.pone.0349690 (PMC13178885; doi:10.1371/journal.pone.0349690)
Supplement: S1 Table — (XLSX) [file pone.0349690.s001.xlsx]

## Sheet: original data
Number	Hospital	Age	Age_code	Age_1	Age_2	Gender_code	Work_experience	Work_code	Work_1	Work_2	Pro_code	Pro_1	Pro_2	Edu_code	Train_code	Train_1	Train_2	Learn_code	Will_code	Exposure_code	K1	K2	K3	K4	K5	K6	K7	K8	K9	K10	K11	K12	K13	K14	K15	Knowledge_Score	KnowledgeScore_code	A1	A2	A3	A4	A5	A6	A7	A8	A9	A10	A11	A12
1	H1	35	1	1	0	1	11	2	0	1	1	1	0	1	0	0	0	0	1	0	5	3	3	2	3	4	3	2	3	3	3	3	2	2	4	45	0	5	4	4	4	4	1	5	4	4	4	5	4
2	H1	38	1	1	0	1	15	2	0	1	1	1	0	1	0	0	0	0	0	0	5	2	2	3	3	3	4	2	4	3	3	3	2	2	4	45	0	4	3	2	3	3	3	4	3	3	3	3	3
3	H1	24	0	0	0	1	1	0	0	0	0	0	0	1	0	0	0	1	0	0	3	2	2	3	1	2	2	1	2	2	2	4	1	1	3	31	0	5	4	2	4	2	2	4	3	3	3	3	3
4	H1	40	2	0	1	1	20	2	0	1	1	1	0	0	0	0	0	0	0	0	2	3	2	3	3	3	3	3	3	3	3	4	2	2	4	43	0	3	3	1	3	4	3	5	3	4	4	4	3
5	H1	48	2	0	1	1	28	2	0	1	2	0	1	0	0	0	0	1	1	0	5	3	2	3	3	4	3	3	3	3	3	3	2	2	5	47	1	5	4	4	3	3	4	5	4	4	4	4	4
6	H1	49	2	0	1	1	26	2	0	1	2	0	1	0	2	0	1	1	1	0	5	3	2	3	3	5	3	3	4	3	3	3	2	4	4	50	1	5	3	3	4	3	3	5	4	4	5	5	5
7	H1	34	1	1	0	0	10	2	0	1	1	1	0	1	0	0	0	1	1	1	5	3	3	3	3	3	5	2	4	3	3	3	2	2	4	48	1	5	4	5	4	3	4	4	4	3	4	4	4
8	H1	35	1	1	0	1	14	2	0	1	1	1	0	0	0	0	0	0	0	0	5	2	2	3	3	3	4	2	3	3	3	3	2	1	4	43	0	4	3	2	3	3	3	3	3	3	3	4	4
9	H1	33	1	1	0	1	8	1	1	0	0	0	0	1	2	0	1	1	1	0	4	4	4	4	4	4	4	3	4	5	4	4	5	2	1	56	1	5	1	2	4	2	2	4	4	4	4	3	4
10	H1	30	1	1	0	1	6	1	1	0	0	0	0	1	2	0	1	1	1	0	5	4	4	4	4	4	5	3	5	3	5	5	3	3	5	62	1	5	1	3	5	5	1	5	4	5	4	4	5
11	H1	42	2	0	1	1	19	2	0	1	1	1	0	1	1	1	0	1	1	0	5	4	4	4	4	4	5	3	5	5	4	4	2	2	4	59	1	5	1	5	5	4	2	4	5	5	4	5	5
12	H1	33	1	1	0	1	8	1	1	0	1	1	0	1	1	1	0	0	0	0	5	4	4	2	5	5	4	4	4	3	4	4	1	1	4	54	1	5	4	4	5	5	2	5	5	5	4	3	4
13	H1	40	2	0	1	1	19	2	0	1	1	1	0	0	0	0	0	0	1	0	5	4	4	4	2	2	2	4	3	3	3	3	1	1	4	45	0	5	5	2	4	5	5	4	4	4	4	4	4
14	H1	39	1	1	0	1	15	2	0	1	1	1	0	0	0	0	0	1	1	1	4	4	3	3	3	3	3	3	3	3	3	4	3	1	3	46	0	5	4	2	4	3	4	5	3	3	4	4	4
15	H1	24	0	0	0	1	0	0	0	0	0	0	0	0	0	0	0	0	1	1	2	3	2	2	2	3	4	1	2	2	1	2	2	2	2	32	0	5	5	3	4	5	5	4	5	5	5	3	3
16	H1	27	0	0	0	0	5	1	1	0	0	0	0	1	2	0	1	1	1	0	5	1	4	3	4	3	4	3	3	3	3	3	4	3	5	51	1	5	2	4	4	4	4	5	4	4	3	3	3
17	H1	32	1	1	0	1	12	2	0	1	1	1	0	1	2	0	1	1	1	0	3	4	3	3	3	3	3	3	3	3	3	3	1	2	4	44	0	5	4	3	3	5	3	5	5	5	5	4	4
18	H1	32	1	1	0	1	8	1	1	0	0	0	0	1	1	1	0	1	1	1	5	2	3	4	4	4	4	4	4	4	5	5	4	3	5	60	1	5	5	2	5	5	5	5	5	5	4	4	4
19	H1	41	2	0	1	1	20	2	0	1	1	1	0	1	1	1	0	1	0	0	5	4	5	4	4	4	4	4	4	4	4	4	4	4	4	62	1	5	5	5	5	4	4	5	5	5	5	4	5
20	H1	32	1	1	0	1	11	2	0	1	1	1	0	0	0	0	0	0	1	0	5	4	4	4	3	4	4	1	3	3	2	3	2	1	4	47	1	5	4	4	4	2	2	5	5	3	3	3	4
21	H1	26	0	0	0	1	3	0	0	0	0	0	0	1	2	0	1	0	1	1	5	5	5	4	4	5	5	3	3	3	3	3	3	3	4	58	1	5	4	5	4	4	4	5	4	4	5	3	5
22	H1	37	1	1	0	1	16	2	0	1	1	1	0	0	0	0	0	0	0	0	4	1	1	2	2	2	4	2	2	2	2	2	2	2	4	34	0	5	4	2	4	4	2	5	4	4	4	4	4
23	H1	35	1	1	0	1	12	2	0	1	1	1	0	1	0	0	0	0	1	0	4	5	4	5	3	2	5	3	2	1	1	1	2	1	4	43	0	5	5	4	3	5	4	5	4	4	4	4	3
24	H1	40	2	0	1	1	16	2	0	1	2	0	1	1	2	0	1	1	1	0	5	5	4	3	2	4	4	5	5	5	5	5	2	2	4	60	1	5	5	3	5	5	5	5	5	5	5	5	5
25	H1	37	1	1	0	1	11	2	0	1	0	0	0	0	0	0	0	1	1	1	3	3	3	3	2	5	3	2	4	5	3	4	5	1	1	47	1	5	5	5	4	3	3	5	4	4	4	4	4
26	H1	36	1	1	0	1	15	2	0	1	1	1	0	0	0	0	0	0	1	0	5	2	4	3	2	5	5	1	1	1	1	1	1	2	4	38	0	5	5	2	4	5	2	5	4	4	4	4	4
27	H1	28	0	0	0	1	6	1	1	0	0	0	0	1	0	0	0	0	1	0	5	3	3	1	1	4	5	2	3	1	3	3	1	1	4	40	0	5	5	3	5	5	5	5	4	4	4	3	4
28	H1	36	1	1	0	1	15	2	0	1	1	1	0	1	0	0	0	1	1	0	4	3	1	2	3	5	5	4	5	3	3	4	2	1	4	49	1	5	4	4	5	5	4	5	4	4	4	4	4
29	H1	53	2	0	1	1	34	2	0	1	2	0	1	1	2	0	1	0	0	0	5	4	4	3	2	5	5	1	4	1	4	4	2	2	5	51	1	5	3	2	5	5	5	5	4	4	5	5	5
30	H1	34	1	1	0	1	11	2	0	1	1	1	0	1	0	0	0	1	1	0	4	3	3	3	4	5	4	3	3	3	3	3	2	2	4	49	1	4	4	3	4	4	4	4	3	4	4	4	4
31	H1	53	2	0	1	1	32	2	0	1	2	0	1	1	1	1	0	1	0	0	5	5	5	4	4	5	5	3	3	3	3	3	3	3	4	58	1	5	3	4	5	5	1	5	5	5	5	5	5
32	H1	38	1	1	0	1	16	2	0	1	1	1	0	1	1	1	0	1	1	0	4	5	5	4	4	4	4	4	4	4	4	4	4	4	4	62	1	5	2	4	5	4	2	4	5	5	4	4	4
33	H2	28	0	0	0	1	5	1	1	0	0	0	0	1	0	0	0	0	1	0	3	3	3	2	2	2	2	2	3	2	3	4	2	2	4	39	0	5	3	3	3	3	3	4	3	3	4	3	4
34	H2	33	1	1	0	1	8	1	1	0	0	0	0	0	0	0	0	0	1	0	3	4	4	4	3	2	2	1	1	1	2	2	2	2	4	37	0	5	4	4	3	3	4	5	3	3	3	3	3
35	H2	38	1	1	0	1	17	2	0	1	1	1	0	0	0	0	0	0	1	1	5	2	2	2	2	2	2	2	2	2	2	2	2	2	2	33	0	3	5	3	5	5	1	3	3	3	3	3	4
36	H2	50	2	0	1	1	31	2	0	1	2	0	1	1	1	1	0	1	1	0	4	5	4	4	4	4	4	2	3	3	2	4	1	1	5	50	1	5	5	3	5	5	5	5	5	5	5	5	5
37	H2	38	1	1	0	1	15	2	0	1	1	1	0	1	0	0	0	0	1	0	4	2	2	3	3	4	5	3	3	3	3	3	2	4	4	48	1	5	3	4	4	3	3	5	3	4	4	4	4
38	H2	30	1	1	0	1	10	2	0	1	0	0	0	1	1	1	0	1	1	1	4	4	3	3	5	3	3	5	3	3	3	3	3	2	4	51	1	5	5	5	5	5	5	5	4	5	5	4	4
39	H2	34	1	1	0	1	10	2	0	1	0	0	0	1	0	0	0	0	0	0	4	2	1	2	4	3	3	2	3	3	3	2	3	2	4	41	0	5	4	2	5	4	4	5	4	4	4	5	3
40	H2	50	2	0	1	1	30	2	0	1	2	0	1	1	0	0	0	1	1	0	5	3	2	3	3	5	3	3	3	3	3	3	2	4	5	50	1	5	1	3	5	5	1	5	5	5	5	5	5
41	H2	33	1	1	0	0	10	2	0	1	0	0	0	0	0	0	0	0	1	1	5	2	2	2	3	3	4	1	3	4	3	3	1	1	4	41	0	5	5	3	4	4	4	5	5	4	5	4	3
42	H2	34	1	1	0	1	12	2	0	1	1	1	0	0	2	0	1	1	1	0	4	2	2	2	5	4	4	3	5	4	4	5	2	2	4	52	1	5	4	4	5	3	5	5	5	5	5	5	5
43	H2	35	1	1	0	1	12	2	0	1	1	1	0	1	2	0	1	1	1	0	4	4	5	2	4	3	3	4	3	4	3	4	4	4	4	55	1	4	5	5	5	5	4	5	5	5	5	4	5
44	H2	34	1	1	0	1	10	2	0	1	1	1	0	0	1	1	0	1	1	0	4	3	3	3	3	3	5	2	3	3	3	3	2	2	4	46	0	5	1	3	4	4	2	4	4	4	4	4	4
45	H2	49	2	0	1	1	26	2	0	1	1	1	0	1	0	0	0	1	1	0	3	2	2	2	2	2	3	1	3	3	3	3	1	1	3	34	0	4	3	3	3	3	3	4	3	3	3	3	5
46	H2	28	0	0	0	1	7	1	1	0	0	0	0	1	0	0	0	1	1	1	5	4	4	4	3	3	3	2	3	3	3	3	2	2	4	48	1	5	3	3	3	4	4	5	5	4	4	3	5
47	H2	28	0	0	0	1	4	0	0	0	0	0	0	1	0	0	0	1	1	0	4	2	2	3	4	2	3	1	3	2	3	3	2	2	3	39	0	5	5	3	3	3	3	4	3	3	3	3	3
48	H2	37	1	1	0	0	12	2	0	1	1	1	0	1	2	0	1	1	1	0	5	4	4	2	3	4	5	2	4	3	3	3	2	2	4	50	1	5	3	4	4	4	3	5	4	4	4	5	4
49	H2	25	0	0	0	0	2	0	0	0	0	0	0	0	0	0	0	1	1	0	4	3	2	2	4	4	3	2	3	3	2	3	1	1	2	39	0	5	5	3	3	5	5	5	3	3	3	3	3
50	H2	30	1	1	0	1	7	1	1	0	0	0	0	1	0	0	0	0	1	0	4	3	2	2	4	4	3	2	4	4	4	4	2	2	4	48	1	5	5	5	5	5	5	5	3	5	3	3	5
51	H2	32	1	1	0	1	7	1	1	0	0	0	0	1	1	1	0	1	1	1	3	3	3	3	3	3	4	2	3	3	3	3	2	3	4	45	0	5	1	5	5	4	2	4	5	5	4	3	4
52	H2	35	1	1	0	1	9	1	1	0	1	1	0	1	0	0	0	1	1	0	4	4	4	3	5	3	4	2	3	3	3	2	1	1	4	46	0	5	5	3	5	4	5	5	5	5	5	5	5
53	H2	29	0	0	0	1	7	1	1	0	0	0	0	1	0	0	0	0	1	1	4	4	2	2	4	3	4	4	4	4	3	4	4	4	4	54	1	5	4	5	5	5	4	5	5	5	3	3	5
54	H2	29	0	0	0	1	6	1	1	0	0	0	0	1	0	0	0	0	1	0	3	2	4	2	3	3	4	2	2	2	3	3	1	2	3	39	0	5	1	3	4	5	1	5	4	4	4	3	4
55	H2	40	2	0	1	1	16	2	0	1	0	0	0	1	1	1	0	1	1	1	5	4	4	4	4	5	5	4	4	4	4	4	4	4	5	64	1	5	5	5	5	5	1	5	5	5	3	4	5
56	H2	43	2	0	1	1	20	2	0	1	1	1	0	1	0	0	0	1	1	0	5	5	5	3	3	3	4	2	3	3	3	3	2	3	5	52	1	5	1	3	4	3	1	5	5	5	5	5	5
57	H2	40	2	0	1	1	20	2	0	1	1	1	0	1	0	0	0	1	1	0	5	3	2	2	3	3	4	3	5	5	2	2	2	2	5	48	1	5	5	4	4	4	4	4	3	4	4	3	4
58	H2	37	1	1	0	0	13	2	0	1	1	1	0	1	0	0	0	0	1	1	5	5	5	4	1	1	5	1	1	1	2	2	1	1	5	40	0	5	5	3	5	5	5	5	3	3	5	5	5
59	H2	41	2	0	1	1	20	2	0	1	1	1	0	1	1	1	0	1	0	1	4	3	3	3	3	3	5	3	5	5	5	5	5	4	5	61	1	5	4	3	5	5	2	5	5	5	4	4	5
60	H2	37	1	1	0	1	28	2	0	1	1	1	0	1	0	0	0	0	1	0	4	4	3	4	2	2	5	1	2	4	3	5	1	1	4	45	0	5	3	4	3	3	4	5	5	4	5	5	5
61	H2	42	2	0	1	0	17	2	0	1	1	1	0	1	0	0	0	1	1	0	5	3	2	2	4	3	4	2	2	3	3	3	1	1	4	42	0	5	5	3	3	3	5	5	5	5	3	3	5
62	H2	40	2	0	1	1	18	2	0	1	1	1	0	1	0	0	0	1	0	0	4	3	3	3	3	3	4	2	2	3	3	3	1	1	4	42	0	4	2	2	4	4	2	4	3	3	4	4	4
63	H2	35	1	1	0	1	10	2	0	1	0	0	0	1	2	0	1	1	1	0	4	3	5	2	5	2	5	2	3	3	3	3	4	1	4	49	1	5	2	3	4	4	4	4	3	4	4	4	4
64	H2	48	2	0	1	0	27	2	0	1	1	1	0	0	0	0	0	0	1	0	4	1	1	1	1	2	2	1	1	2	1	3	2	2	4	28	0	3	3	2	3	3	2	3	3	3	3	3	4
65	H2	51	2	0	1	1	33	2	0	1	2	0	1	1	2	0	1	1	1	0	5	5	3	3	3	3	5	4	3	3	3	5	3	3	5	56	1	5	5	5	5	5	5	5	5	4	5	5	5
66	H2	49	2	0	1	1	25	2	0	1	1	1	0	1	2	0	1	1	0	0	5	5	4	4	4	5	5	4	5	5	5	5	5	5	5	71	1	5	1	4	5	5	5	5	5	5	5	5	5
67	H2	36	1	1	0	1	12	2	0	1	1	1	0	1	0	0	0	1	1	0	5	3	3	3	3	3	3	3	3	3	3	3	2	2	5	47	1	5	1	5	5	3	1	5	5	5	3	3	5
68	H2	35	1	1	0	0	7	1	1	0	1	1	0	1	1	1	0	0	1	1	5	4	3	3	3	3	3	3	4	4	4	4	2	2	3	50	1	5	3	4	5	4	3	4	5	5	4	4	4
69	H2	28	0	0	0	1	7	1	1	0	0	0	0	1	2	0	1	1	1	0	4	4	4	4	4	3	3	2	4	3	3	3	3	2	3	49	1	4	4	4	4	4	4	4	4	4	4	4	4
70	H2	39	1	1	0	1	16	2	0	1	1	1	0	0	2	0	1	0	1	0	5	2	2	2	4	3	4	2	2	2	3	3	1	1	5	41	0	5	5	3	5	5	2	5	5	5	5	5	5
71	H2	27	0	0	0	1	3	0	0	0	0	0	0	1	0	0	0	0	1	0	4	3	3	3	3	3	3	2	2	2	3	3	2	2	4	42	0	4	2	4	3	4	2	4	3	4	4	4	5
72	H2	40	2	0	1	0	13	2	0	1	1	1	0	0	0	0	0	0	1	0	2	3	3	2	2	2	2	3	3	3	3	2	2	3	2	37	0	4	3	3	3	3	3	4	3	3	3	3	4
73	H2	35	1	1	0	1	12	2	0	1	0	0	0	0	0	0	0	0	0	1	5	3	3	5	3	1	1	1	1	1	1	1	4	2	2	34	0	2	2	1	3	2	2	4	3	4	4	2	5
74	H2	32	1	1	0	1	10	2	0	1	1	1	0	1	0	0	0	1	1	0	3	3	3	3	5	3	3	3	3	3	3	3	2	4	4	48	1	4	3	2	3	2	3	4	4	4	3	4	4
75	H2	28	0	0	0	0	4	0	0	0	0	0	0	1	0	0	0	0	0	0	3	4	4	4	4	3	3	4	4	4	2	2	2	2	2	47	1	5	5	5	5	5	4	5	5	5	5	5	5
76	H2	29	0	0	0	0	6	1	1	0	0	0	0	1	0	0	0	1	1	0	5	4	3	3	4	4	4	4	3	3	3	3	4	4	4	55	1	5	4	3	5	5	2	5	5	5	4	4	5
77	H2	26	0	0	0	1	4	0	0	0	0	0	0	1	1	1	0	0	1	0	5	5	5	5	5	5	4	4	3	3	4	4	4	4	4	64	1	4	2	4	5	4	2	4	5	5	3	3	4
78	H2	32	1	1	0	1	9	1	1	0	1	1	0	0	0	0	0	0	1	0	4	3	3	3	3	3	3	3	4	4	4	1	1	1	4	44	0	4	2	2	4	4	2	4	4	4	4	4	4
79	H2	28	0	0	0	1	7	1	1	0	0	0	0	0	0	0	0	0	1	1	4	2	2	2	2	2	4	2	2	2	2	3	1	1	4	35	0	5	4	3	4	4	4	5	5	4	5	2	3
80	H3	52	2	0	1	1	30	2	0	1	2	0	1	1	1	1	0	0	0	0	5	5	5	5	2	5	5	5	2	4	5	2	4	5	5	64	1	5	5	3	5	4	3	5	5	5	3	3	5
81	H3	27	0	0	0	1	4	0	0	0	0	0	0	1	0	0	0	0	1	0	5	2	2	2	4	3	5	2	2	2	2	2	2	2	4	41	0	5	3	4	5	5	3	5	5	3	5	3	5
82	H3	36	1	1	0	0	12	2	0	1	1	1	0	1	0	0	0	0	1	1	5	5	5	5	3	3	3	1	4	2	2	2	2	2	2	46	0	5	3	5	3	4	1	5	5	5	5	5	5
83	H3	34	1	1	0	1	10	2	0	1	0	0	0	0	0	0	0	1	1	0	4	2	3	2	4	3	4	2	3	3	3	2	2	2	3	42	0	5	4	3	3	4	3	4	4	4	3	3	3
84	H3	34	1	1	0	1	10	2	0	1	0	0	0	0	0	0	0	0	1	0	4	2	3	2	4	3	4	2	2	3	3	2	2	2	3	41	0	5	4	3	3	4	3	4	4	4	3	3	3
85	H3	28	0	0	0	1	5	1	1	0	0	0	0	1	2	0	1	0	1	1	5	4	5	4	4	5	5	5	5	5	5	5	3	3	4	67	1	5	5	4	4	4	2	5	5	5	3	3	5
86	H3	47	2	0	1	1	23	2	0	1	2	0	1	1	0	0	0	1	1	0	5	3	3	3	5	3	3	3	3	3	3	3	1	1	4	46	0	5	1	5	3	5	1	5	5	5	5	5	5
87	H3	35	1	1	0	1	12	2	0	1	1	1	0	1	0	0	0	0	1	0	4	3	3	3	3	4	5	2	2	2	4	4	4	4	5	52	1	5	5	2	4	2	2	5	4	4	4	4	5
88	H3	31	1	1	0	1	9	1	1	0	1	1	0	1	2	0	1	1	1	0	4	4	4	3	5	5	5	4	5	2	2	3	2	2	5	55	1	5	4	5	5	5	5	5	5	5	4	4	5
89	H3	32	1	1	0	0	12	2	0	1	1	1	0	1	0	0	0	1	1	0	5	3	3	3	2	3	2	2	4	4	4	4	1	1	3	44	0	5	1	5	5	5	1	5	5	5	4	4	4
90	H3	28	0	0	0	1	5	1	1	0	0	0	0	1	0	0	0	0	1	1	3	4	4	2	1	3	4	1	4	2	2	2	2	2	4	40	0	5	5	3	3	3	5	5	5	5	5	3	3
91	H3	32	1	1	0	0	9	1	1	0	1	1	0	1	0	0	0	0	1	0	3	3	3	3	3	3	4	3	2	2	2	2	2	2	3	40	0	4	2	4	4	4	2	4	4	4	4	3	3
92	H3	38	1	1	0	1	17	2	0	1	1	1	0	1	1	1	0	0	1	0	5	2	2	3	5	3	4	3	4	4	3	4	4	4	4	54	1	4	4	4	5	4	2	5	5	5	4	4	4
93	H3	30	1	1	0	1	10	2	0	1	0	0	0	0	0	0	0	1	1	0	4	3	4	3	3	3	4	1	1	1	1	3	2	4	4	41	0	4	3	3	4	3	3	4	4	4	4	3	4
94	H3	39	1	1	0	0	13	2	0	1	1	1	0	1	1	1	0	1	1	0	5	5	5	5	5	5	5	4	5	5	5	5	5	5	4	73	1	5	1	4	5	5	1	5	5	5	5	5	5
95	H3	38	1	1	0	1	6	1	1	0	1	1	0	1	0	0	0	1	1	0	4	2	2	2	4	4	4	2	2	2	2	2	2	4	4	42	0	4	2	4	4	4	2	4	4	4	4	4	4
96	H3	33	1	1	0	0	9	1	1	0	1	1	0	0	0	0	0	1	1	0	3	2	2	4	4	4	4	4	3	3	3	3	4	4	4	51	1	5	3	3	4	3	3	4	4	4	4	4	4
97	H3	46	2	0	1	1	25	2	0	1	2	0	1	1	2	0	1	1	1	0	4	4	4	4	4	4	5	3	3	3	3	2	2	2	5	52	1	5	5	3	4	3	4	5	3	4	5	5	5
98	H3	30	1	1	0	1	6	1	1	0	0	0	0	1	0	0	0	0	1	0	4	3	2	3	4	2	3	2	5	2	5	5	2	2	3	47	1	4	4	4	4	2	4	5	4	3	3	4	4
99	H3	35	1	1	0	1	14	2	0	1	0	0	0	1	1	1	0	1	1	0	4	4	4	4	4	4	4	4	4	4	4	4	4	4	4	60	1	4	2	5	5	4	2	4	5	5	4	4	4
100	H3	31	1	1	0	1	9	1	1	0	1	1	0	1	1	1	0	0	1	0	5	4	4	3	2	2	2	2	5	5	4	2	5	3	5	53	1	5	3	5	5	5	4	5	5	5	4	4	4
101	H3	42	2	0	1	1	22	2	0	1	1	1	0	1	0	0	0	0	1	1	5	5	5	5	2	3	4	1	1	4	5	4	3	3	5	55	1	5	2	5	5	4	2	5	4	5	4	4	5
102	H3	29	0	0	0	1	5	1	1	0	0	0	0	0	0	0	0	0	1	0	4	3	2	2	3	4	4	2	2	1	1	2	1	1	2	34	0	4	3	3	3	3	3	4	3	3	3	3	3
103	H3	38	1	1	0	1	12	2	0	1	1	1	0	1	2	0	1	1	1	0	5	5	5	5	4	4	4	4	5	5	5	5	4	5	4	69	1	5	2	4	5	4	2	4	4	4	5	4	4
104	H3	34	1	1	0	1	10	2	0	1	1	1	0	1	0	0	0	1	1	0	5	2	2	2	4	2	2	1	2	5	4	4	1	1	4	41	0	4	2	4	4	4	2	4	4	4	4	4	4
105	H3	47	2	0	1	1	26	2	0	1	1	1	0	1	0	0	0	0	0	0	4	2	2	2	2	2	3	3	3	3	3	1	1	1	2	34	0	5	5	1	5	5	5	5	5	5	5	5	5
106	H3	32	1	1	0	1	8	1	1	0	0	0	0	1	0	0	0	0	1	0	5	3	3	3	2	3	3	2	3	2	3	3	2	3	5	45	0	4	2	4	4	4	2	4	4	4	4	4	4
107	H4	56	2	0	1	1	36	2	0	1	2	0	1	0	1	1	0	0	1	0	3	5	5	4	5	5	5	4	4	4	4	5	4	4	5	66	1	5	5	5	4	5	4	5	4	5	4	4	5
108	H4	33	1	1	0	0	12	2	0	1	1	1	0	1	2	0	1	0	1	0	5	3	3	3	5	3	4	2	4	4	4	4	1	1	3	49	1	5	5	5	4	5	5	5	4	5	5	4	5
109	H4	29	0	0	0	0	6	1	1	0	0	0	0	0	2	0	1	1	1	0	5	2	2	2	3	4	5	1	2	2	4	5	3	3	5	48	1	5	2	3	5	4	4	5	5	4	3	3	5
110	H4	33	1	1	0	0	7	1	1	0	0	0	0	1	0	0	0	1	1	0	5	3	3	3	2	3	4	2	1	3	3	3	1	1	3	40	0	4	2	4	4	4	2	4	4	4	4	3	3
111	H4	29	0	0	0	1	5	1	1	0	0	0	0	1	0	0	0	0	1	0	5	1	3	3	2	4	3	3	5	3	3	3	3	2	3	46	0	4	1	2	3	2	1	5	5	5	4	3	5
112	H4	32	1	1	0	1	9	1	1	0	0	0	0	1	1	1	0	1	1	0	5	4	4	4	4	4	5	5	5	3	4	4	3	3	4	61	1	4	2	4	5	4	2	4	5	5	4	3	4
113	H4	38	1	1	0	1	15	2	0	1	1	1	0	0	0	0	0	0	0	0	4	3	1	1	2	3	5	2	3	2	3	3	1	1	3	37	0	5	2	1	3	3	2	5	3	3	4	3	3
114	H4	25	0	0	0	0	2	0	0	0	0	0	0	1	0	0	0	1	1	1	5	3	2	2	4	3	5	4	3	4	2	3	2	2	3	47	1	5	4	3	4	4	4	5	4	4	4	4	4
115	H4	38	1	1	0	1	16	2	0	1	1	1	0	1	1	1	0	1	1	1	5	3	3	3	5	3	3	2	3	4	4	4	3	4	3	52	1	5	5	4	4	4	5	4	4	4	4	4	4
116	H4	24	0	0	0	1	0.5	0	0	0	0	0	0	1	0	0	0	0	1	0	4	4	4	2	1	3	4	3	3	3	3	3	2	1	4	44	0	4	4	3	5	5	3	4	5	5	5	5	5
117	H4	29	0	0	0	1	6	1	1	0	0	0	0	1	0	0	0	0	1	0	5	3	3	4	2	4	4	3	4	3	3	2	2	2	4	48	1	5	4	5	4	5	5	5	4	5	5	5	5
118	H4	25	0	0	0	1	2	0	0	0	0	0	0	1	0	0	0	0	1	0	5	3	3	3	2	4	3	1	4	2	3	3	4	4	5	49	1	5	3	4	4	4	3	5	4	4	4	4	4
119	H4	26	0	0	0	1	3	0	0	0	0	0	0	0	1	1	0	1	1	0	5	3	3	3	2	4	3	2	4	4	4	5	2	2	5	51	1	5	1	5	5	5	1	5	5	5	4	4	5
120	H4	29	0	0	0	0	5	1	1	0	0	0	0	1	0	0	0	0	1	0	5	4	4	3	1	3	2	3	1	3	3	4	3	1	5	45	0	4	2	4	4	4	2	4	3	4	4	3	4
121	H4	33	1	1	0	1	7	1	1	0	1	1	0	1	1	1	0	1	1	0	5	4	4	1	1	4	5	4	3	3	5	5	3	2	4	53	1	5	3	3	5	5	3	5	5	5	4	4	5
122	H4	42	2	0	1	1	17	2	0	1	1	1	0	1	2	0	1	0	1	0	4	4	4	2	4	5	5	4	3	2	5	5	2	3	4	56	1	5	4	5	4	4	1	5	4	4	4	4	4
123	H4	39	1	1	0	1	16	2	0	1	1	1	0	1	1	1	0	1	1	0	5	5	5	4	4	5	5	3	3	3	3	4	3	3	5	60	1	5	1	5	5	5	1	5	5	5	4	5	5
124	H4	31	1	1	0	1	8	1	1	0	0	0	0	1	2	0	1	1	1	1	5	4	3	3	2	4	5	4	3	5	4	5	3	3	4	57	1	5	2	3	4	4	5	5	4	4	4	3	4
125	H4	41	2	0	1	1	16	2	0	1	1	1	0	1	1	1	0	1	1	0	4	4	3	3	3	3	5	4	3	3	5	3	1	2	4	50	1	5	3	4	5	3	3	5	5	5	4	4	4
126	H4	42	2	0	1	1	18	2	0	1	1	1	0	1	1	1	0	1	1	0	5	5	5	5	5	5	5	4	4	3	4	4	4	4	5	67	1	4	2	3	5	4	2	4	5	5	4	4	4
127	H4	40	2	0	1	1	15	2	0	1	1	1	0	1	2	0	1	0	1	0	4	4	4	5	4	3	4	2	2	5	4	4	1	1	1	48	1	5	4	2	4	3	4	5	4	5	4	4	5
128	H4	26	0	0	0	1	3	0	0	0	0	0	0	1	0	0	0	0	1	0	3	3	4	4	2	3	4	1	3	3	3	3	2	2	3	43	0	4	3	3	4	3	3	3	4	3	4	4	4
129	H4	40	2	0	1	1	17	2	0	1	1	1	0	1	2	0	1	0	1	1	4	5	4	4	4	4	4	5	3	3	3	2	2	2	5	54	1	5	3	3	5	5	3	5	5	5	5	5	5
130	H4	32	1	1	0	1	8	1	1	0	0	0	0	1	2	0	1	0	1	1	5	5	5	4	4	4	5	3	2	2	3	4	1	2	5	54	1	5	1	5	5	5	4	5	5	5	4	4	4
131	H4	38	1	1	0	1	15	2	0	1	1	1	0	0	1	1	0	1	1	0	4	3	2	3	3	4	5	2	4	4	4	3	2	2	4	49	1	4	3	4	5	4	3	4	5	5	4	4	4
132	H4	37	1	1	0	0	13	2	0	1	1	1	0	1	0	0	0	0	1	0	4	4	4	3	3	3	4	2	3	3	4	4	2	2	4	49	1	5	3	4	4	4	3	5	4	4	4	4	4
133	H4	28	0	0	0	0	7	1	1	0	0	0	0	1	1	1	0	1	1	0	5	3	3	3	3	3	5	5	5	5	2	2	2	2	4	52	1	5	1	5	4	5	1	5	4	4	5	5	5
134	H4	38	1	1	0	1	12	2	0	1	1	1	0	1	0	0	0	0	1	0	5	4	4	4	1	3	4	1	1	2	4	2	1	1	2	39	0	5	3	3	3	3	3	3	3	3	3	4	4
135	H4	53	2	0	1	1	30	2	0	1	2	0	1	1	2	0	1	1	1	1	4	4	4	4	4	4	4	1	2	3	3	4	3	2	4	50	1	5	3	3	4	3	3	5	5	4	4	5	5
136	H4	27	0	0	0	1	5	1	1	0	0	0	0	1	0	0	0	0	1	1	5	2	1	1	1	1	4	4	3	3	2	4	3	2	4	40	0	4	3	3	3	3	3	3	3	3	3	3	3
137	H4	50	2	0	1	1	31	2	0	1	2	0	1	1	1	1	0	0	1	0	5	5	5	5	4	4	5	4	4	4	4	5	2	1	4	61	1	5	4	3	5	4	5	5	5	5	5	5	5
138	H4	30	1	1	0	1	6	1	1	0	0	0	0	1	1	1	0	0	1	1	5	4	4	4	3	4	5	4	3	3	3	3	5	5	5	60	1	5	1	3	5	5	1	5	5	5	3	4	5
139	H4	31	1	1	0	1	8	1	1	0	0	0	0	1	2	0	1	0	1	0	5	4	4	4	3	4	4	4	4	4	4	4	2	4	5	59	1	5	5	5	4	5	4	5	4	4	5	5	5
140	H4	29	0	0	0	0	6	1	1	0	0	0	0	0	0	0	0	0	1	0	5	4	4	2	1	3	4	4	2	3	4	5	4	1	4	50	1	5	1	5	3	5	1	5	5	5	5	4	5
141	H4	25	0	0	0	1	3	0	0	0	0	0	0	1	0	0	0	0	1	1	5	2	1	1	1	1	5	4	3	3	2	5	3	2	4	42	0	5	5	4	5	5	5	5	5	5	3	3	3
142	H4	54	2	0	1	1	35	2	0	1	2	0	1	1	0	0	0	1	1	0	4	3	3	3	3	3	3	1	2	3	3	4	3	2	4	44	0	5	3	4	4	4	3	5	5	4	4	5	5
143	H4	39	1	1	0	1	14	2	0	1	1	1	0	1	2	0	1	0	1	1	5	4	4	4	1	3	4	1	1	2	4	3	1	1	2	40	0	5	3	3	5	5	5	5	5	3	4	5	5
144	H4	30	1	1	0	0	6	1	1	0	0	0	0	1	2	0	1	1	1	0	5	4	4	3	3	3	5	2	3	3	5	5	2	2	4	53	1	4	2	4	4	4	2	4	4	4	4	4	4
145	H4	37	1	1	0	0	13	2	0	1	1	1	0	0	1	1	0	0	1	0	4	4	4	3	3	3	4	1	3	3	3	3	1	2	4	45	0	5	3	3	5	3	3	4	5	5	3	3	3
146	H4	37	1	1	0	0	13	2	0	1	0	0	0	1	0	0	0	0	1	1	4	3	3	3	3	3	4	1	3	3	3	3	2	2	4	44	0	4	4	4	5	5	5	4	5	5	5	3	5
147	H4	27	0	0	0	0	3	0	0	0	0	0	0	1	0	0	0	0	1	0	4	3	1	1	3	3	4	1	3	3	3	3	2	2	4	40	0	4	3	3	5	5	3	4	3	3	3	3	3
148	H4	38	1	1	0	0	15	2	0	1	1	1	0	1	2	0	1	1	1	0	4	3	2	2	3	4	5	2	4	4	4	2	2	2	4	47	1	5	4	4	4	3	4	5	4	4	4	4	4
149	H4	38	1	1	0	0	15	2	0	1	1	1	0	1	1	1	0	1	1	1	4	3	3	3	3	4	5	4	4	4	4	5	4	3	4	57	1	4	3	4	5	5	4	5	5	4	5	5	5
150	H4	40	2	0	1	1	17	2	0	1	1	1	0	1	2	0	1	1	1	1	4	5	4	4	4	4	4	5	5	5	5	2	2	2	5	60	1	5	5	5	5	5	5	5	5	5	5	4	5
151	H4	26	0	0	0	1	3	0	0	0	0	0	0	0	0	0	0	0	1	0	3	2	2	2	2	3	4	1	3	3	3	3	2	2	3	38	0	5	3	3	5	5	4	5	5	5	3	2	5
152	H4	27	0	0	0	1	3	0	0	0	0	0	0	0	0	0	0	0	1	1	3	2	2	2	2	3	4	1	4	4	4	3	2	2	3	41	0	4	2	3	4	4	2	4	4	4	4	3	4
153	H4	34	1	1	0	1	10	2	0	1	1	1	0	0	0	0	0	0	1	0	3	4	4	2	2	3	4	1	4	4	4	3	2	2	3	45	0	4	2	4	4	4	2	4	4	4	4	4	4
154	H4	26	0	0	0	1	3	0	0	0	0	0	0	0	0	0	0	1	1	1	3	2	2	2	2	3	4	1	4	3	3	3	2	2	3	39	0	5	3	3	3	3	3	4	3	3	3	3	3
155	H4	40	2	0	1	1	16	2	0	1	1	1	0	1	2	0	1	0	1	1	5	4	4	5	4	4	4	2	2	5	4	4	1	1	1	50	1	5	5	3	4	5	5	5	4	4	5	5	5
156	H4	42	2	0	1	1	18	2	0	1	1	1	0	1	1	1	0	1	1	1	5	5	5	5	5	5	5	4	4	3	4	4	4	4	5	67	1	5	4	4	5	5	4	5	5	5	4	4	5
157	H4	41	2	0	1	1	16	2	0	1	1	1	0	0	2	0	1	1	1	0	4	3	3	3	2	3	3	3	3	3	2	2	2	2	3	41	0	5	3	3	4	3	3	5	5	5	3	4	4
158	H4	41	2	0	1	1	16	2	0	1	1	1	0	1	0	0	0	0	1	0	5	3	3	3	3	4	4	2	3	3	3	3	1	2	3	45	0	5	4	4	4	4	4	5	5	4	4	4	5
159	H4	40	2	0	1	1	17	2	0	1	1	1	0	1	2	0	1	1	1	0	5	5	5	4	4	5	5	4	4	4	4	4	3	3	5	64	1	5	5	5	5	5	5	5	5	5	5	5	5
160	H4	29	0	0	0	1	4	0	0	0	0	0	0	1	2	0	1	0	1	0	5	1	1	1	1	4	5	4	3	2	5	5	3	2	4	46	0	5	5	5	4	3	5	5	4	5	3	3	4
161	H4	30	1	1	0	1	5	1	1	0	0	0	0	1	2	0	1	0	1	0	5	1	1	1	1	4	5	4	3	2	5	5	3	2	4	46	0	4	2	4	4	4	2	4	4	4	4	3	4
162	H4	29	0	0	0	1	4	0	0	0	0	0	0	1	0	0	0	0	1	0	5	1	1	1	1	4	5	4	3	2	5	5	3	2	4	46	0	4	2	2	3	2	2	4	3	4	3	4	4
163	H4	28	0	0	0	1	5	1	1	0	0	0	0	1	2	0	1	0	1	0	5	2	3	3	1	3	2	3	1	3	4	5	4	1	5	45	0	5	4	5	5	2	4	5	5	4	5	3	5
164	H4	37	1	1	0	0	14	2	0	1	1	1	0	1	0	0	0	1	1	0	5	5	5	4	4	5	5	4	5	4	5	5	3	2	4	65	1	5	2	4	4	5	3	5	4	5	4	4	5
165	H4	41	2	0	1	1	16	2	0	1	1	1	0	1	1	1	0	1	1	0	4	4	3	3	3	3	5	4	3	3	5	3	1	2	4	50	1	5	3	4	5	3	3	5	5	5	4	4	4
166	H4	29	0	0	0	0	5	1	1	0	0	0	0	1	2	0	1	0	1	0	5	2	2	3	1	3	2	3	1	3	3	3	3	1	5	40	0	4	3	3	3	3	3	4	5	5	5	3	3
167	H4	32	1	1	0	1	8	1	1	0	1	1	0	1	0	0	0	0	1	0	5	2	2	3	3	3	4	3	1	3	3	3	3	1	5	44	0	4	2	3	4	4	2	4	4	4	4	4	4
168	H5	28	0	0	0	1	5	1	1	0	0	0	0	1	0	0	0	1	1	0	5	3	3	3	1	3	4	3	1	3	4	2	2	1	5	43	0	5	3	3	3	3	3	5	3	3	4	4	4
169	H5	24	0	0	0	1	2	0	0	0	0	0	0	1	1	1	0	1	1	0	5	3	3	3	3	4	3	4	4	4	4	5	4	4	5	58	1	5	4	3	5	3	3	5	5	5	4	4	4
170	H5	24	0	0	0	1	1	0	0	0	0	0	0	1	2	0	1	1	1	0	5	3	3	3	3	4	3	4	4	4	4	5	4	4	5	58	1	5	4	3	5	3	3	5	5	5	5	4	5
171	H5	28	0	0	0	1	5	1	1	0	0	0	0	1	2	0	1	0	1	0	5	4	4	4	4	4	4	2	2	2	2	4	2	2	4	49	1	5	3	3	4	3	3	5	4	3	3	3	3
172	H5	25	0	0	0	1	2	0	0	0	0	0	0	1	2	0	1	0	1	0	4	4	4	2	1	3	4	4	4	4	3	3	2	1	4	47	1	5	4	4	4	4	4	5	4	4	4	4	4
173	H5	30	1	1	0	1	6	1	1	0	0	0	0	1	0	0	0	1	1	0	4	3	3	3	4	3	4	2	2	2	3	3	2	1	4	43	0	5	3	3	3	3	3	5	3	3	4	3	3
174	H5	29	0	0	0	0	5	1	1	0	0	0	0	1	0	0	0	0	1	1	4	2	2	2	2	3	4	2	2	2	3	3	2	1	4	38	0	4	2	3	4	4	2	4	4	4	4	2	4
175	H5	30	1	1	0	1	5	1	1	0	0	0	0	1	2	0	1	1	1	0	4	3	3	4	5	3	3	2	3	3	4	4	2	2	3	48	1	5	1	3	5	5	1	5	5	5	4	4	4
176	H5	32	1	1	0	1	7	1	1	0	1	1	0	0	2	0	1	1	1	0	4	3	3	3	2	3	5	3	3	3	4	4	2	3	5	50	1	4	2	4	4	4	2	4	4	4	4	4	4
177	H5	30	1	1	0	0	6	1	1	0	1	1	0	1	2	0	1	0	1	1	5	3	3	3	3	3	3	3	3	3	4	3	2	4	5	50	1	5	5	5	5	5	5	5	5	5	5	5	5
178	H5	32	1	1	0	0	8	1	1	0	1	1	0	1	1	1	0	1	1	0	5	3	4	4	2	3	5	4	3	4	4	4	4	4	5	58	1	5	4	3	5	3	5	5	5	5	4	4	5
179	H5	35	1	1	0	1	15	2	0	1	1	1	0	0	0	0	0	0	0	0	5	1	1	3	4	3	5	2	3	2	3	3	1	1	4	41	0	4	3	2	3	3	3	4	3	3	3	4	4
180	H5	38	1	1	0	1	16	2	0	1	1	1	0	1	0	0	0	0	0	1	5	3	3	3	4	3	5	2	3	3	3	3	1	1	4	46	0	5	5	5	5	2	4	5	3	5	4	3	5
181	H5	28	0	0	0	1	5	1	1	0	0	0	0	1	0	0	0	0	0	0	5	2	2	3	4	3	5	2	3	2	3	3	1	1	3	42	0	5	3	3	3	3	3	5	3	3	3	3	3
182	H5	32	1	1	0	1	9	1	1	0	0	0	0	1	2	0	1	1	1	0	5	4	4	4	4	4	5	5	5	3	4	4	3	3	4	61	1	5	4	4	4	4	4	5	5	5	3	5	5
183	H5	32	1	1	0	1	9	1	1	0	0	0	0	1	2	0	1	1	1	0	5	4	4	4	4	4	5	5	5	3	4	4	3	3	4	61	1	4	2	3	4	4	2	4	4	4	4	4	4
184	H5	32	1	1	0	1	9	1	1	0	0	0	0	1	1	1	0	1	1	0	5	4	4	4	4	4	5	5	5	3	4	4	3	3	4	61	1	5	1	5	5	5	1	5	5	5	5	3	5
185	H5	29	0	0	0	1	6	1	1	0	0	0	0	1	2	0	1	1	1	0	5	1	2	2	4	4	3	2	5	3	4	3	3	2	3	46	0	4	2	3	4	4	2	4	4	4	4	3	4
186	H5	29	0	0	0	1	6	1	1	0	0	0	0	1	2	0	1	1	1	0	5	1	2	2	4	4	3	2	5	3	4	3	3	2	3	46	0	4	2	4	4	4	2	4	4	4	4	4	4
187	H5	28	0	0	0	1	5	1	1	0	0	0	0	1	2	0	1	1	1	1	5	1	3	3	5	4	3	3	5	3	3	3	2	2	3	48	1	4	4	4	4	4	4	4	4	4	4	4	4
188	H5	33	1	1	0	0	7	1	1	0	0	0	0	1	2	0	1	1	1	0	5	3	3	3	4	3	4	2	3	3	3	3	3	3	3	48	1	5	3	5	4	5	3	5	4	4	4	4	5
189	H5	39	1	1	0	0	15	2	0	1	1	1	0	1	0	0	0	1	1	0	5	4	4	4	4	3	4	2	3	3	3	3	3	3	3	51	1	5	1	5	5	5	1	5	5	5	4	4	5
190	H5	33	1	1	0	1	7	1	1	0	1	1	0	1	0	0	0	1	1	1	5	3	3	3	4	3	4	2	5	5	5	3	3	3	3	54	1	5	2	4	4	4	2	5	4	4	4	4	4
191	H5	31	1	1	0	0	10	2	0	1	1	1	0	0	0	0	0	1	1	0	4	3	2	2	5	3	2	2	4	2	2	4	1	1	3	40	0	4	2	3	4	4	2	4	4	4	4	4	4
192	H5	33	1	1	0	0	12	2	0	1	1	1	0	0	0	0	0	1	1	0	5	3	3	3	5	3	2	2	4	4	4	4	1	1	3	47	1	5	4	2	4	3	4	5	4	4	4	4	4
193	H5	25	0	0	0	1	1	0	0	0	0	0	0	1	2	0	1	1	1	1	3	3	3	3	4	5	5	4	3	3	3	5	3	2	4	53	1	5	2	4	4	4	2	5	4	4	4	4	3
194	H5	27	0	0	0	1	3	0	0	0	0	0	0	1	1	1	0	0	1	0	3	2	3	2	4	5	5	4	3	2	3	5	1	2	4	48	1	4	4	4	5	3	4	4	5	5	4	4	4
195	H5	31	1	1	0	1	5	1	1	0	0	0	0	0	0	0	0	1	1	0	3	3	2	2	2	5	5	2	3	3	3	5	1	2	4	45	0	4	3	4	4	4	3	4	4	4	4	3	4
196	H5	56	2	0	1	1	36	2	0	1	2	0	1	1	2	0	1	0	1	1	3	3	3	3	3	3	3	4	3	3	3	3	4	4	5	50	1	5	5	3	5	5	4	5	5	5	5	5	5
197	H5	37	1	1	0	1	15	2	0	1	1	1	0	0	2	0	1	1	1	0	4	5	4	4	3	3	3	2	3	3	2	4	2	3	5	50	1	5	2	4	4	4	2	5	4	4	4	4	4
198	H5	42	2	0	1	1	20	2	0	1	1	1	0	1	1	1	0	1	1	0	5	5	4	4	3	3	3	2	3	5	2	4	5	3	5	56	1	5	3	3	4	5	3	5	5	5	5	4	4
199	H5	35	1	1	0	1	10	2	0	1	1	1	0	1	0	0	0	0	1	1	5	3	3	3	3	3	4	2	3	5	2	2	2	2	5	47	1	4	4	3	4	4	4	5	4	4	4	4	4
200	H5	32	1	1	0	1	8	1	1	0	0	0	0	1	0	0	0	1	1	1	5	3	2	2	4	3	3	2	3	2	3	3	2	3	5	45	0	4	3	3	3	3	3	4	3	3	3	3	3
201	H5	27	0	0	0	1	3	0	0	0	0	0	0	1	2	0	1	0	0	0	4	2	3	3	3	3	3	3	3	3	3	2	1	1	2	39	0	5	3	2	3	3	3	3	3	3	3	3	3
202	H5	47	2	0	1	1	26	2	0	1	1	1	0	1	0	0	0	0	0	0	4	2	4	4	4	4	3	3	3	3	3	1	1	1	2	42	0	5	3	1	3	3	3	5	3	3	3	3	3
203	H5	26	0	0	0	1	3	0	0	0	0	0	0	1	2	0	1	0	1	0	5	2	2	2	4	2	2	1	3	5	4	3	1	1	4	41	0	4	2	3	5	4	2	4	5	5	3	4	4
204	H6	47	2	0	1	1	25	2	0	1	1	1	0	1	2	0	1	0	1	1	5	2	2	2	4	2	2	1	1	5	4	5	1	1	4	41	0	5	4	3	4	5	5	5	5	4	4	4	4
205	H6	28	0	0	0	1	4	0	0	0	0	0	0	1	2	0	1	0	1	0	5	3	3	3	3	3	3	3	5	5	2	2	2	2	4	48	1	4	4	2	4	2	4	4	4	4	4	4	4
206	H6	39	1	1	0	1	15	2	0	1	1	1	0	0	0	0	0	1	1	0	4	3	2	2	3	4	4	3	3	3	3	2	1	1	2	40	0	4	3	3	3	3	3	4	3	3	3	4	4
207	H6	32	1	1	0	0	8	1	1	0	1	1	0	1	0	0	0	0	1	0	4	3	4	4	4	4	4	2	2	1	1	2	1	1	2	39	0	5	3	4	3	3	3	4	3	3	3	4	4
208	H6	27	0	0	0	1	4	0	0	0	0	0	0	0	2	0	1	0	1	0	4	5	2	3	4	2	3	2	2	2	4	3	2	2	3	43	0	4	2	4	4	4	2	4	4	4	4	4	4
209	H6	25	0	0	0	1	2	0	0	0	0	0	0	0	0	0	0	0	1	0	4	3	2	3	4	2	3	2	2	2	4	3	2	2	3	41	0	5	1	3	3	5	1	5	3	3	5	3	3
210	H6	35	1	1	0	1	12	2	0	1	1	1	0	0	0	0	0	0	1	1	5	4	2	4	2	2	3	3	2	2	4	3	1	2	3	42	0	4	2	4	4	4	2	4	4	4	4	4	4
211	H6	46	2	0	1	1	25	2	0	1	2	0	1	1	2	0	1	1	1	1	4	4	4	4	2	5	5	4	4	3	5	5	3	4	5	61	1	5	5	5	5	5	4	5	3	4	5	5	5
212	H6	35	1	1	0	1	11	2	0	1	1	1	0	1	2	0	1	0	1	1	3	4	3	4	4	4	4	4	3	3	3	2	4	4	4	53	1	5	2	4	4	4	2	5	4	4	4	4	4
213	H6	43	2	0	1	0	19	2	0	1	1	1	0	1	1	1	0	1	1	0	3	4	3	4	4	4	4	4	4	4	4	4	4	4	4	58	1	5	1	3	5	2	1	5	5	5	4	5	5
214	H6	35	1	1	0	0	11	2	0	1	1	1	0	1	1	1	0	0	1	1	3	4	3	4	4	4	4	4	2	2	2	2	4	4	4	50	1	5	4	4	5	4	2	5	5	5	4	4	4
215	H6	28	0	0	0	1	6	1	1	0	0	0	0	0	2	0	1	1	1	0	4	2	2	2	4	4	4	2	2	2	4	4	2	2	4	44	0	4	2	3	4	4	2	4	4	4	4	4	4
216	H6	28	0	0	0	1	6	1	1	0	0	0	0	1	0	0	0	1	1	0	4	2	2	2	2	4	4	2	2	2	4	4	4	4	4	46	0	5	2	3	4	3	2	5	3	3	4	3	4
217	H6	26	0	0	0	1	3	0	0	0	0	0	0	1	0	0	0	0	1	0	4	2	2	2	4	4	4	2	2	2	4	3	3	3	3	44	0	4	2	4	4	4	2	4	4	4	4	3	4
218	H6	37	1	1	0	0	10	2	0	1	1	1	0	1	1	1	0	1	1	1	4	3	4	3	3	3	3	3	3	3	3	3	2	4	4	48	1	5	3	3	5	3	3	5	5	5	3	3	3
219	H6	35	1	1	0	0	10	2	0	1	1	1	0	1	1	1	0	0	1	0	4	2	2	3	3	3	3	4	4	3	2	3	2	4	4	46	0	5	2	3	5	3	2	5	5	5	4	4	4
220	H6	40	2	0	1	0	10	2	0	1	1	1	0	1	0	0	0	1	1	0	4	3	4	3	3	3	4	4	4	3	3	3	2	4	4	51	1	5	1	2	5	2	1	5	5	5	5	4	5
221	H6	34	1	1	0	0	11	2	0	1	1	1	0	1	2	0	1	0	1	1	3	3	3	3	3	3	4	3	3	4	3	3	2	2	3	45	0	5	3	5	4	4	4	5	4	5	5	5	5
222	H6	24	0	0	0	1	11	2	0	1	0	0	0	1	2	0	1	0	1	0	3	2	2	3	3	2	4	3	3	4	4	4	2	2	3	44	0	4	2	3	4	4	2	4	4	4	4	3	4
223	H6	34	1	1	0	1	11	2	0	1	1	1	0	0	1	1	0	0	1	0	3	3	3	3	3	3	4	3	2	4	3	3	1	1	3	42	0	4	3	3	4	3	3	4	4	4	3	3	3
224	H6	28	0	0	0	1	5	1	1	0	0	0	0	0	2	0	1	1	1	0	5	4	4	2	1	3	4	2	4	3	3	3	2	2	4	46	0	5	5	5	5	5	5	5	5	5	5	5	5
225	H6	32	1	1	0	1	9	1	1	0	1	1	0	1	2	0	1	0	1	0	5	4	4	4	4	4	4	1	4	5	5	5	2	2	4	57	1	5	5	5	5	5	5	5	5	5	5	3	5
226	H6	28	0	0	0	1	5	1	1	0	0	0	0	1	2	0	1	0	1	1	5	4	4	2	1	3	4	1	4	5	5	5	2	2	4	51	1	5	5	5	4	3	5	5	5	5	4	4	5
227	H6	28	0	0	0	1	4	0	0	0	0	0	0	1	2	0	1	1	1	0	5	3	3	3	3	4	5	1	2	2	2	5	3	3	5	49	1	5	2	3	4	3	4	5	5	4	5	4	4
228	H6	26	0	0	0	1	3	0	0	0	0	0	0	1	0	0	0	0	1	0	3	2	2	2	3	4	5	1	4	3	4	5	3	3	5	49	1	5	2	3	5	3	4	5	5	4	4	4	5
229	H7	37	1	1	0	0	14	2	0	1	0	0	0	1	0	0	0	0	1	0	4	1	1	1	1	4	5	2	2	2	4	4	4	4	5	44	0	5	5	2	5	4	2	5	5	4	4	3	5
230	H7	33	1	1	0	1	10	2	0	1	0	0	0	0	0	0	0	0	1	0	4	1	1	1	1	4	5	2	2	2	2	2	2	4	5	38	0	4	5	3	2	2	2	4	2	2	2	2	2
231	H7	42	2	0	1	0	18	2	0	1	1	1	0	1	1	1	0	0	1	0	5	2	3	2	4	3	4	3	3	3	3	3	3	3	3	47	1	5	4	3	3	2	3	4	5	5	5	3	3
232	H7	42	2	0	1	0	18	2	0	1	1	1	0	0	0	0	0	0	1	0	4	2	3	2	4	3	4	3	3	3	3	2	2	2	3	43	0	5	4	3	3	4	3	4	4	4	4	4	4
233	H7	42	2	0	1	1	23	2	0	1	1	1	0	1	1	1	0	1	1	0	5	4	4	4	5	5	5	5	5	5	5	5	5	5	5	72	1	5	5	4	5	5	1	5	5	5	5	5	5
234	H7	28	0	0	0	1	7	1	1	0	0	0	0	1	2	0	1	0	1	0	5	5	4	3	4	4	4	4	3	3	3	3	1	5	4	55	1	5	4	4	4	4	4	5	5	4	4	4	5
235	H7	26	0	0	0	1	2	0	0	0	0	0	0	0	0	0	0	0	1	1	4	2	2	2	2	2	4	2	3	3	3	3	1	1	4	38	0	5	4	3	4	4	4	5	5	4	3	5	5
236	H7	32	1	1	0	1	9	1	1	0	1	1	0	1	2	0	1	0	1	1	4	4	4	4	2	3	3	3	4	4	4	4	4	4	4	55	1	4	2	3	4	4	2	4	4	4	4	4	4
237	H7	26	0	0	0	1	4	0	0	0	0	0	0	1	1	1	0	0	1	1	5	2	2	2	5	5	4	4	3	3	4	4	2	2	2	49	1	4	4	4	5	4	2	4	5	5	4	4	4
238	H7	29	0	0	0	1	6	1	1	0	0	0	0	1	0	0	0	1	1	0	3	3	3	3	4	4	4	2	3	3	3	3	2	2	3	45	0	5	4	5	5	5	2	5	5	5	5	3	5
239	H7	29	0	0	0	1	5	1	1	0	0	0	0	1	0	0	0	0	0	1	3	4	4	4	4	3	3	2	2	4	4	4	2	2	4	49	1	5	3	2	5	2	3	5	5	5	4	4	5
240	H7	26	0	0	0	0	2	0	0	0	0	0	0	0	0	0	0	1	0	0	3	2	2	2	3	3	3	2	2	2	2	2	2	2	2	34	0	5	1	2	5	5	2	5	5	5	5	2	3
241	H7	32	1	1	0	0	7	1	1	0	0	0	0	1	2	0	1	0	1	0	4	4	4	4	4	4	4	2	3	3	3	3	2	2	4	50	1	5	2	4	4	5	4	5	4	4	4	4	4
242	H7	34	1	1	0	0	12	2	0	1	1	1	0	1	1	1	0	1	1	1	5	5	5	5	5	5	5	5	5	4	4	4	4	4	4	69	1	4	2	3	5	5	2	4	5	5	4	4	4
243	H7	35	1	1	0	1	12	2	0	1	0	0	0	0	2	0	1	0	0	0	5	5	5	5	1	1	1	1	1	1	1	1	4	2	2	36	0	2	2	2	3	2	2	4	3	4	4	2	3
244	H7	29	0	0	0	1	4	0	0	0	0	0	0	1	0	0	0	0	1	0	5	4	4	2	1	3	4	4	2	3	4	3	2	1	4	46	0	4	2	3	4	4	2	4	3	4	4	4	4
245	H7	27	0	0	0	0	3	0	0	0	0	0	0	1	2	0	1	0	1	1	5	4	4	2	1	3	4	4	2	3	4	5	4	1	4	50	1	5	2	2	4	2	2	5	5	4	5	4	5
246	H7	35	1	1	0	1	8	1	1	0	1	1	0	0	1	1	0	1	0	0	4	4	4	4	3	3	3	1	1	1	3	3	4	2	2	42	0	5	2	1	5	2	2	4	5	5	4	4	5
247	H7	38	1	1	0	1	10	2	0	1	1	1	0	0	0	0	0	1	1	0	4	3	3	2	2	2	2	3	3	3	3	2	2	3	4	41	0	5	3	3	3	3	3	4	3	3	4	4	3
248	H7	40	2	0	1	0	13	2	0	1	1	1	0	1	0	0	0	0	1	0	4	3	3	4	4	4	4	3	3	3	4	4	2	3	2	50	1	5	2	3	3	3	2	5	3	4	3	4	4
249	H7	26	0	0	0	1	3	0	0	0	0	0	0	0	0	0	0	0	1	0	4	2	2	2	3	3	3	2	2	2	2	2	2	2	4	37	0	5	2	3	4	4	2	5	4	4	4	4	5
250	H7	37	1	1	0	0	13	2	0	1	1	1	0	1	1	1	0	0	1	0	4	4	4	3	4	4	3	3	4	4	3	3	4	2	4	53	1	4	2	4	5	4	2	4	5	5	4	4	5
251	H7	29	0	0	0	1	6	1	1	0	0	0	0	1	0	0	0	1	1	1	3	2	4	2	3	3	4	2	3	3	3	3	1	2	3	41	0	5	1	5	5	5	1	5	5	5	5	3	3
252	H7	32	1	1	0	1	8	1	1	0	1	1	0	1	1	1	0	0	1	0	4	4	2	2	4	4	4	4	4	4	3	3	4	3	4	53	1	5	4	5	5	5	4	5	5	5	5	5	5
253	H8	34	1	1	0	1	8	1	1	0	0	0	0	0	1	1	0	1	1	0	5	3	3	2	5	3	4	2	3	3	2	2	1	1	3	42	0	5	5	3	5	5	5	5	5	5	5	5	5
254	H8	31	1	1	0	0	8	1	1	0	1	1	0	1	1	1	0	1	1	0	5	3	3	3	4	4	3	2	3	3	2	3	2	2	4	46	0	5	5	3	5	5	5	5	5	5	5	5	5
255	H8	30	1	1	0	1	7	1	1	0	0	0	0	0	0	0	0	0	1	0	5	2	2	2	4	4	3	2	3	3	3	2	2	2	4	43	0	5	1	3	5	5	1	5	5	5	5	5	5
256	H8	31	1	1	0	1	7	1	1	0	0	0	0	1	2	0	1	1	1	0	4	3	3	3	4	3	3	1	3	3	3	3	2	2	3	43	0	5	5	5	4	4	3	5	4	4	4	4	3
257	H8	28	0	0	0	1	7	1	1	0	0	0	0	0	0	0	0	0	1	0	3	2	2	2	2	3	3	1	3	3	3	3	2	2	3	37	0	5	3	2	3	3	4	5	3	3	3	3	3
258	H8	27	0	0	0	1	5	1	1	0	0	0	0	0	0	0	0	0	1	0	3	2	2	2	2	3	3	1	3	3	3	3	2	2	3	37	0	5	3	3	4	4	4	5	5	4	4	3	5
259	H8	34	1	1	0	1	12	2	0	1	1	1	0	1	2	0	1	1	1	1	4	4	5	2	4	3	3	4	4	4	4	4	4	4	4	57	1	4	5	3	4	4	4	5	4	4	4	4	5
260	H8	33	1	1	0	0	8	1	1	0	0	0	0	1	0	0	0	1	1	1	5	4	4	4	3	3	4	1	3	4	3	3	1	2	4	48	1	5	5	4	4	3	4	5	5	4	5	4	5
261	H8	47	2	0	1	1	25	2	0	1	2	0	1	1	2	0	1	1	1	0	4	3	2	3	3	5	3	3	3	3	3	4	2	4	5	50	1	5	2	3	4	3	2	5	4	4	4	4	4
262	H8	50	2	0	1	1	30	2	0	1	2	0	1	1	1	1	0	1	1	0	5	3	2	3	3	5	3	3	3	3	3	3	2	4	5	50	1	5	3	5	5	5	3	5	5	5	5	5	5
263	H8	30	1	1	0	1	10	2	0	1	0	0	0	0	2	0	1	0	0	0	4	2	1	2	4	3	3	2	3	3	3	2	3	2	4	41	0	5	4	2	5	4	4	5	5	5	5	3	5
264	H8	28	0	0	0	1	6	1	1	0	0	0	0	1	2	0	1	1	1	1	4	4	3	3	5	3	3	5	3	3	3	3	3	2	4	51	1	5	5	5	4	3	5	5	5	5	4	4	5
265	H8	46	2	0	1	1	27	2	0	1	2	0	1	0	1	1	0	0	1	0	5	2	2	2	2	2	2	2	2	2	2	2	2	2	2	33	0	4	5	3	4	4	1	4	4	4	4	4	4
266	H8	35	1	1	0	1	10	2	0	1	0	0	0	0	0	0	0	0	1	0	3	4	4	4	2	2	2	1	1	1	2	2	4	2	4	38	0	5	4	4	5	5	4	5	4	5	3	2	5
267	H8	38	1	1	0	1	16	2	0	1	1	1	0	1	0	0	0	1	1	0	4	3	3	2	4	4	4	2	3	2	3	4	2	2	4	46	0	5	2	4	4	2	2	4	4	3	4	4	4
268	H8	48	2	0	1	1	28	2	0	1	2	0	1	0	2	0	1	1	1	1	5	5	5	4	4	5	5	3	3	3	4	3	3	3	4	59	1	5	3	4	4	5	1	5	4	4	5	5	5
269	H8	27	0	0	0	0	2	0	0	0	0	0	0	0	0	0	0	0	0	0	2	1	3	1	2	2	4	1	2	4	3	2	1	2	4	34	0	4	3	4	3	3	3	4	3	3	3	3	3
270	H8	35	1	1	0	1	12	2	0	1	1	1	0	1	2	0	1	0	1	0	4	4	4	4	4	4	5	2	4	4	4	4	2	1	4	54	1	4	4	2	4	2	4	4	4	4	4	4	4
271	H8	30	1	1	0	1	6	1	1	0	0	0	0	0	0	0	0	1	1	1	3	2	2	2	2	2	3	1	3	2	2	2	1	1	3	31	0	5	5	3	5	5	3	4	4	5	5	3	4
272	H8	45	2	0	1	1	25	2	0	1	2	0	1	1	1	1	0	0	0	0	5	4	4	4	4	4	4	3	4	4	4	4	2	1	4	55	1	5	4	4	5	4	2	4	5	5	5	5	5
[truncated: 22 more columns]

## Sheet: Variables
		Name	Type	Width	Decimals	Lable	Values	Missing	Columns	Align	Measure	Role
		Number	Numeric	8	0	Participant Number	None	None	8	Right	Scale	Input
		Hospital	String	45	0	The hospital's identification number	None	None	10	Right	Nominal	Input
		Age	Numeric	5	0	Age(years)	None	None	8	Right	Scale	Input
		Age_code	Numeric	8	0	0="<30",1="30-40",2="≥40"	None	None	10	Right	Ordinal	Input
		Age_1	Numeric	8	0		None	None	8	Right	Nominal	Input
		Age_2	Numeric	8	0		None	None	7	Right	Nominal	Input
		Gender_code	Numeric	8	0	0=Malel,1=Female	None	None	11	Right	Nominal	Input
		Work_experience	Numeric	7	0	Years employed in operation room	None	None	15	Right	Scale	Input
		Work_code	Numeric	8	0	0="<5",1="5-10“,2="≥10"	None	None	13	Right	Nominal	Input
		Work_1	Numeric	8	0		None	None	9	Right	Nominal	Input
		Work_2	Numeric	8	0		None	None	9	Right	Nominal	Input
		Pro_code	Numeric	8	0	0=Junior ,1=Intermediate, 2=Senior	None	None	8	Right	Ordinal	Input
		Pro_1	Numeric	8	0		None	None	9	Right	Nominal	Input
		Pro_2	Numeric	8	0		None	None	8	Right	Nominal	Input
		Edu_code	Numeric	8	0	0=College degree,1=Bachelor degree	None	None	9	Right	Nominal	Input
		Train_code	Numeric	8	0	0=Never, 1=less than 6 months, 2=every 6-12 months	None	None	11	Right	Ordinal	Input
		Train_1	Numeric	8	0		None	None	9	Right	Nominal	Input
		Train_2	Numeric	8	0		None	None	11	Right	Nominal	Input
		Learn_code	Numeric	3	0	0=No,1=Yes	None	None	13	Right	Nominal	Input
		Will_code	Numeric	8	0	0=No,1=Yes	None	None	9	Right	Nominal	Input
		Exposure_code	Numeric	8	0	0=No,1=Yes	None	None	13	Right	Nominal	Input
		K1	Numeric	20	0		None	None	8	Right	Nominal	Input
		K2	Numeric	20	0		None	None	8	Right	Nominal	Input
		K3	Numeric	20	0		None	None	8	Right	Nominal	Input
		K4	Numeric	20	0		None	None	8	Right	Nominal	Input
		K5	Numeric	20	0		None	None	8	Right	Nominal	Input
		K6	Numeric	20	0		None	None	8	Right	Nominal	Input
		K7	Numeric	20	0		None	None	8	Right	Nominal	Input
		K8	Numeric	20	0		None	None	8	Right	Nominal	Input
		K9	Numeric	20	0		None	None	8	Right	Nominal	Input
		K10	Numeric	20	0		None	None	8	Right	Nominal	Input
		K11	Numeric	20	0		None	None	8	Right	Nominal	Input
		K12	Numeric	20	0		None	None	8	Right	Nominal	Input
		K13	Numeric	20	0		None	None	10	Right	Nominal	Input
		K14	Numeric	20	0		None	None	8	Right	Nominal	Input
		K15	Numeric	20	0		None	None	8	Right	Nominal	Input
		Knowledge_Score	Numeric	6	0	Total score of Knowledge	None	None	16	Right	Scale	Input
		KnowledgeScore_code	Numeric	8	0	0="Total score < 47",1="Total score ≥ 47"	None	None	18	Right	Nominal	Input
		A6	Numeric	15	0		None	None	8	Right	Nominal	Input
		A2	Numeric	15	0		None	None	8	Right	Nominal	Input
		A3	Numeric	15	0		None	None	8	Right	Nominal	Input
		A13	Numeric	15	0		None	None	8	Right	Nominal	Input
		A5	Numeric	12	0		None	None	8	Right	Nominal	Input
		A4	Numeric	12	0		None	None	8	Right	Nominal	Input
		A8	Numeric	12	0		None	None	8	Right	Nominal	Input
		A9	Numeric	12	0		None	None	8	Right	Nominal	Input
		A10	Numeric	12	0		None	None	8	Right	Nominal	Input
		A11	Numeric	12	0		None	None	8	Right	Nominal	Input
		A12	Numeric	12	0		None	None	8	Right	Nominal	Input
		A15	Numeric	12	0		None	None	8	Right	Nominal	Input
		A14	Numeric	12	0		None	None	8	Right	Nominal	Input
		A7	Numeric	12	0		None	None	8	Right	Nominal	Input
		A1	Numeric	12	0		None	None	8	Right	Nominal	Input
		AttitudeScore_code	Numeric	8	0	0="Total score < 59",1="Total score ≥ 59"	None	None	19	Right	Nominal	Input
		Attitude_Score	Numeric	8	0	Total score of Attitude	None	None	17	Right	Scale	Input
		P1	Numeric	12	0		None	None	8	Right	Nominal	Input
		P2	Numeric	12	0		None	None	8	Right	Nominal	Input
		P3	Numeric	12	0		None	None	8	Right	Nominal	Input
		P4	Numeric	12	0		None	None	8	Right	Nominal	Input
		P5	Numeric	12	0		None	None	8	Right	Nominal	Input
		P6	Numeric	12	0		None	None	8	Right	Nominal	Input
		P7	Numeric	12	0		None	None	8	Right	Nominal	Input
		P8	Numeric	12	0		None	None	8	Right	Nominal	Input
		P9	Numeric	12	0		None	None	8	Right	Nominal	Input
		P10	Numeric	12	0		None	None	8	Right	Nominal	Input
		P11	Numeric	12	0		None	None	8	Right	Nominal	Input
		P12	Numeric	12	0		None	None	8	Right	Nominal	Input
		P13	Numeric	12	0		None	None	8	Right	Nominal	Input
		P14	Numeric	12	0		None	None	8	Right	Nominal	Input
		P15	Numeric	12	0		None	None	8	Right	Nominal	Input
		Practice_Score	Numeric	8	0	Total score of Practice	None	None	18	Right	Scale	Input
		PracticeScore_code	Numeric	8	0	0="Total score < 48",1="Total score ≥ 48"	None	None	18	Right	Nominal	Input

## Sheet: Notes
		1.Introduction to the Dataset	This document contains the original questionnaire data of the "Knowledge, attitudes, and practices(KAP) regarding occupational protection among orthopedic theatre nurses using orthopedic power tools（OPTs）：A cross-sectional study", with a total of n = 272 responses. The survey was conducted from September to December 2024.
		2.variable declaration	This study utilized a total of 9 social demographic data (gender, age, education level, length of work experience, job title, willingness to train, frequency of training in medical institutions, whether actively consulted the and history of occupational exposure) as independent variables, and the scores of knowledge, attitude, and behavior were used as dependent variables for statistical analysis…
		3. Regarding missing values	A total of 290 questionnaires were collected in this study. Among them, 4 questionnaires were filled out by the same participant twice, 9 questionnaires were filled out incompletely incomplete, 5 questionnaires were filled out with obvious logical errors, and there were actually 14 missing data. Since the proportion of missing data was less than 5%, the 14 missing data were deleted.
		4. Scoring Explanation	The KAP questionnaire was divided into three parts from the three dimensions of knowledge, attitude and practice. Each part had 15 items, and a 5-point Likert scale was used to score the items. Each Knowledge dimension item was scored on a scale of 1-5 points, with 1 point representing Not Clear at All and 5 point representing Completely Clear, and the total score varying between 15 and 75. The t…
		5. Reverse Questions and Scoring	A2 A6 A13 P9 and P14 are reverse questions, which have been converted using SPSS.
		6.The hospitals where the participants are from	Shanxi Provincial People's Hospital；Shanxi Bethune Hospital；Third Hospital of Datong City；The Second Hospital of Shanxi Medical University；Fenyang Hospital of Shanxi Province；People's Hospital of Luliang City, Shanxi Province；First Hospital of Shanxi Medical University；Shanxi Cancer Hospital
		7. Ethical Information	This study has been approved by the Ethics Committee of Fenyang Hospital of Shanxi Province in China (approval number: 2024013).
		8. Contact and References	Corresponding Author: Zhao-Li Guo, email;1639438001@qq.com
